# Supplementary material for: Target-Guided Isolation of Progenitors of 1,1,6-Trimethyl-1,2-dihydronaphthalene (TDN) from Riesling Wine by High-Performance Countercurrent Chromatography
Source: Molecules. 2022 Aug 23;27(17):5378. doi: 10.3390/molecules27175378 (PMC9458034; doi:10.3390/molecules27175378)
Supplement: Supplementary file 1 [file molecules-27-05378-s001.zip]

Archive with 1 entries (1 files):
- molecules-1844681-supplementary.pdf
